# Supplementary material for: Clinical and Diagnostic Features of Feline Epilepsy: Distribution of Seizure Types and Associated Factors
Source: Animals (Basel). 2025 Dec 4;15(23):3497. doi: 10.3390/ani15233497 (PMC12691115; doi:10.3390/ani15233497)
Supplement: Supplementary file 1 [file animals-15-03497-s001.zip]

Archive with 1 entries (1 files):
- animals-3999114-supplementary.pdf
